# Supplementary material for: Castanet: a pipeline for rapid analysis of targeted multi-pathogen genomic data
Source: Bioinformatics. 2024 Oct 3;40(10):btae591. doi: 10.1093/bioinformatics/btae591 (PMC11494375; doi:10.1093/bioinformatics/btae591)
Supplement: btae591_Supplementary_Data [file btae591_supplementary_data.zip]

Archive with 2 entries (2 files):
- Castanet_MS_SI_Document_1_260824.pdf
- Castanet_MS_SI_Spreadsheet_1.xlsx
